# Supplementary material for: DNA-Templated Silver Nanoclusters as Dual-Mode Sensitive Probes for Self-Powered Biosensor Fueled by Glucose
Source: Nanomaterials (Basel). 2023 Apr 7;13(8):1299. doi: 10.3390/nano13081299 (PMC10145323; doi:10.3390/nano13081299)
Supplement: Supplementary file 1 [file nanomaterials-13-01299-s001.zip]

Archive with 1 entries (1 files):
- nanomaterials-2321596-supplementary.pdf
